# Supplementary material for: Identification and validation of differentially expressed disulfidptosis-related genes in hypertrophic cardiomyopathy
Source: Mol Med. 2024 Dec 19;30:249. doi: 10.1186/s10020-024-01024-1 (PMC11660498; doi:10.1186/s10020-024-01024-1)
Supplement: Supplementary file 3 — Supplementary Material 3 [file 10020_2024_1024_MOESM3_ESM.xlsx]

## Sheet: GYS1
Table S1. Drug sensitivity
# Input	Chemical Name	Chemical ID	CAS RN	Interaction Count	Organism Count
GYS1	bisphenol A	C006780	1980-05-07	10	5
GYS1	Arsenic Trioxide	D000077237	1327-53-3	7	2
GYS1	bis(4-hydroxyphenyl)sulfone	C543008	1980-09-01	4	3
GYS1	Ozone	D010126	10028-15-6	4	2
GYS1	Streptozocin	D013311	18883-66-4	4	1
GYS1	4-aminoethylamino-emodin	C552996		3	1
GYS1	Air Pollutants	D000393		3	2
GYS1	Benzo(a)pyrene	D001564	50-32-8	3	2
GYS1	Betaine	D001622	107-43-7	3	1
GYS1	Catechin	D002392	154-23-4	3	2
GYS1	Choline	D002794	62-49-7	3	1
GYS1	cobaltous chloride	C018021	7646-79-9	3	2
GYS1	Copper	D003300	7440-50-8	3	2
GYS1	cyanoginosin LR	C057862		3	2
GYS1	Cyclosporine	D016572	59865-13-3	3	1
GYS1	Folic Acid	D005492	59-30-3	3	1
GYS1	Glucose	D005947	50-99-7	3	1
GYS1	lead acetate	C008261	301-04-2	3	2
GYS1	Particulate Matter	D052638		3	1
GYS1	Tetrachlorodibenzodioxin	D013749	1746-01-6	3	2
GYS1	Valproic Acid	D014635	99-66-1	3	2
GYS1	3,4-Dihydroxyphenylacetic Acid	D015102	102-32-9	2	1
GYS1	4,4'-hexafluorisopropylidene diphenol	C583074		2	2
GYS1	Acetaminophen	D000082	103-90-2	2	2
GYS1	Acrolein	D000171	107-02-8	2	1
GYS1	alpha-pinene	C005451	80-56-8	2	1
GYS1	aristolochic acid I	C000228	313-67-7	2	1
GYS1	decamethrin	C017180	52820-00-5	2	1
GYS1	Dexamethasone	D003907	1950-02-02	2	2
GYS1	Dietary Sucrose	D019422		2	1
GYS1	fluoranthene	C007738	206-44-0	2	1
GYS1	methacrylaldehyde	C039175	78-85-3	2	1
GYS1	Palmitates	D010168		2	1
GYS1	Quercetin	D011794	117-39-5	2	1
GYS1	Resveratrol	D000077185		2	1
GYS1	Rosiglitazone	D000077154		2	2
GYS1	SB 216763	C417521		2	1
GYS1	Taurine	D013654	107-35-7	2	2
GYS1	1,2-Dimethylhydrazine	D019813	540-73-8	1	1
GYS1	1-methylanthracene	C051246	610-48-0	1	1
GYS1	2,4,5,2',4',5'-hexachlorobiphenyl	C014024	35065-27-1	1	1
GYS1	3-(3-chloro-4-hydroxyphenylamino)-4-(4-nitrophenyl)-1H-pyrrole-2,5-dione	C417520		1	1
GYS1	3-methyladenine	C025946	5142-23-4	1	1
GYS1	Acrylamide	D020106	1979-06-01	1	1
GYS1	Aflatoxin B1	D016604	1162-65-8	1	1
GYS1	alpha phellandrene	C005403	99-83-2	1	1
GYS1	Amphetamine	D000661	300-62-9	1	1
GYS1	Benztropine	D001590	86-13-5	1	1
GYS1	bisphenol B	C492482		1	1
GYS1	bisphenol F	C000611646		1	1
GYS1	Caffeine	D002110	1958-08-02	1	1
GYS1	Cannabidiol	D002185	13956-29-1	1	1
GYS1	Chelating Agents	D002614		1	1
GYS1	Cisplatin	D002945	15663-27-1	1	1
GYS1	Cuprizone	D003471	370-81-0	1	1
GYS1	curdlan	C038459	54724-00-4	1	1
GYS1	deoxynivalenol	C007262	51481-10-8	1	1
GYS1	dibenzothiophene	C016366	132-65-0	1	1
GYS1	dicrotophos	C000944	3735-78-2	1	1
GYS1	Estradiol	D004958	50-28-2	1	1
GYS1	Ethinyl Estradiol	D004997	57-63-6	1	1
GYS1	fullerene C60	C069837	99685-96-8	1	1
GYS1	Gallic Acid	D005707	149-91-7	1	1
GYS1	Grape Seed Proanthocyanidins	C511402		1	1
GYS1	GSK-J4	C000593030		1	1
GYS1	hexabromocyclododecane	C089796	25637-99-4	1	1
GYS1	Ionomycin	D015759	56092-81-0	1	1
GYS1	Ivermectin	D007559	70288-86-7	1	1
GYS1	lipopolysaccharide, E coli O55-B5	C482199		1	1
GYS1	Lipopolysaccharides	D008070		1	1
GYS1	Metformin	D008687	657-24-9	1	1
GYS1	Methamphetamine	D008694	537-46-2	1	1
GYS1	Methylcholanthrene	D008748	56-49-5	1	1
GYS1	Methyl Methanesulfonate	D008741	66-27-3	1	1
GYS1	mono-(2-ethylhexyl)phthalate	C016599	4376-20-9	1	1
GYS1	moringin	C000614007		1	1
GYS1	muraglitazar	C500085		1	1
GYS1	nickel chloride	C022838	7718-54-9	1	1
GYS1	Niclosamide	D009534	50-65-7	1	1
GYS1	Oxygen	D010100	7782-44-7	1	1
GYS1	Palmitic Acid	D019308	1957-10-03	1	1
GYS1	perfluorooctanoic acid	C023036	335-67-1	1	1
GYS1	Plant Extracts	D010936		1	1
GYS1	Smoke	D012906		1	1
GYS1	sodium arsenite	C017947	13768-07-5	1	1
GYS1	Sodium Fluoride	D012969	7681-49-4	1	1
GYS1	tert-Butylhydroperoxide	D020122	75-91-2	1	1
GYS1	tesaglitazar	C501413		1	1
GYS1	Testosterone	D013739	58-22-0	1	1
GYS1	Tetradecanoylphorbol Acetate	D013755	16561-29-8	1	1
GYS1	tetraiodothyroacetic acid	C011126	67-30-1	1	1
GYS1	Thioacetamide	D013853	62-55-5	1	1
GYS1	Tolbutamide	D014044	64-77-7	1	1
GYS1	Tretinoin	D014212	302-79-4	1	1
GYS1	Tribulus extract	C000713868		1	1
GYS1	Triclosan	D014260	3380-34-5	1	1
GYS1	tris(1,3-dichloro-2-propyl)phosphate	C016805	13674-87-8	1	1
GYS1	Vanillic Acid	D014641	121-34-6	1	1
GYS1	Volatile Organic Compounds	D055549		1	1
GYS1	xanthosine	C005893	146-80-5	1	1
GYS1	zinc chloride	C016837	7646-85-7	1	1

## Sheet: MYH10
Table S1. Drug sensitivity
# Input	Chemical Name	Chemical ID	CAS RN	Interaction Count	Organism Count
NYH10	Benzo(a)pyrene	D001564	50-32-8	8	2
NYH10	bisphenol A	C006780	1980-05-07	8	5
NYH10	Estradiol	D004958	50-28-2	7	2
NYH10	Aflatoxin B1	D016604	1162-65-8	5	3
NYH10	Tetrachlorodibenzodioxin	D013749	1746-01-6	5	2
NYH10	Cyclosporine	D016572	59865-13-3	4	2
NYH10	Puromycin Aminonucleoside	D011692	58-60-6	4	1
NYH10	sodium arsenite	C017947	13768-07-5	4	4
NYH10	Valproic Acid	D014635	99-66-1	4	2
NYH10	Cisplatin	D002945	15663-27-1	3	1
NYH10	Dietary Fats	D004041		3	2
NYH10	Fulvestrant	D000077267	129453-61-8	3	1
NYH10	furan	C039281	110-00-9	3	1
NYH10	Ozone	D010126	10028-15-6	3	1
NYH10	pirinixic acid	C006253	50892-23-4	3	2
NYH10	Acetaminophen	D000082	103-90-2	2	1
NYH10	Air Pollutants	D000393		2	1
NYH10	Arsenic	D001151	7440-38-2	2	1
NYH10	Arsenic Trioxide	D000077237	1327-53-3	2	1
NYH10	Atrazine	D001280	1912-24-9	2	2
NYH10	Carbon Tetrachloride	D002251	56-23-5	2	1
NYH10	Cuprizone	D003471	370-81-0	2	2
NYH10	Dibutyl Phthalate	D003993	84-74-2	2	2
NYH10	Endosulfan	D004726	115-29-7	2	1
NYH10	Genistein	D019833	446-72-0	2	1
NYH10	hexabromocyclododecane	C089796	25637-99-4	2	2
NYH10	Mercuric Chloride	D008627	7487-94-7	2	2
NYH10	Nanotubes, Carbon	D037742		2	1
NYH10	Nickel	D009532	7440-02-0	2	1
NYH10	Nifedipine	D009543	21829-25-4	2	2
NYH10	Oxaliplatin	D000077150		2	1
NYH10	perfluorooctane sulfonic acid	C076994	1763-23-1	2	1
NYH10	potassium chromate(VI)	C027373	7789-00-6	2	1
NYH10	Soot	D053260		2	1
NYH10	Thioacetamide	D013853	62-55-5	2	2
NYH10	Tobacco Smoke Pollution	D014028		2	2
NYH10	Topotecan	D019772	123948-87-8	2	1
NYH10	11-nor-delta(9)-tetrahydrocannabinol-9-carboxylic acid	C016780	64280-14-4	1	1
NYH10	1,2-Dimethylhydrazine	D019813	540-73-8	1	1
NYH10	1-Methyl-4-phenylpyridinium	D015655	48134-75-4	1	1
NYH10	1-Naphthylisothiocyanate	D015058	551-06-4	1	1
NYH10	2,2',4,4'-tetrabromodiphenyl ether	C511295		1	1
NYH10	2,3,7,8-tetrachlorodibenzofuran	C014211	51207-31-9	1	1
NYH10	2,4,6-tribromophenol	C004554	118-79-6	1	1
NYH10	3,4,5,3',4'-pentachlorobiphenyl	C023035	57465-28-8	1	1
NYH10	4,4'-hexafluorisopropylidene diphenol	C583074		1	1
NYH10	abrine	C496492		1	1
NYH10	acetamide	C030686	60-35-5	1	1
NYH10	Acrylamide	D020106	1979-06-01	1	1
NYH10	Ammonium Chloride	D000643	12125-02-9	1	1
NYH10	Antirheumatic Agents	D018501		1	1
NYH10	aristolochic acid I	C000228	313-67-7	1	1
NYH10	arsenite	C015001	15502-74-6	1	1
NYH10	Asbestos, Crocidolite	D017638	12001-28-4	1	1
NYH10	AZM551248	C547126		1	1
NYH10	beta-methylcholine	C044887	7562-87-0	1	1
NYH10	beta-Naphthoflavone	D019324	6051-87-2	1	1
NYH10	bisphenol B	C492482		1	1
NYH10	bisphenol F	C000611646		1	1
NYH10	bis(tri-n-butyltin)oxide	C005961		1	1
NYH10	bromfenacoum	C013418	56073-10-0	1	1
NYH10	Cadmium	D002104	7440-43-9	1	1
NYH10	Caffeine	D002110	1958-08-02	1	1
NYH10	Cannabinoids	D002186		1	1
NYH10	chloropicrin	C100187	1976-06-02	1	1
NYH10	Choline	D002794	62-49-7	1	1
NYH10	Clozapine	D003024	5786-21-0	1	1
NYH10	cobaltous chloride	C018021	7646-79-9	1	1
NYH10	Copper	D003300	7440-50-8	1	1
NYH10	Copper Sulfate	D019327	7758-98-7	1	1
NYH10	coumarin	C030123	91-64-5	1	1
NYH10	Cyclophosphamide	D003520	50-18-0	1	1
NYH10	Dasatinib	D000069439		1	1
NYH10	decamethrin	C017180	52820-00-5	1	1
NYH10	Dexamethasone	D003907	1950-02-02	1	1
NYH10	Diazinon	D003976	333-41-5	1	1
NYH10	dicrotophos	C000944	3735-78-2	1	1
NYH10	Diethylnitrosamine	D004052	55-18-5	1	1
NYH10	Diethylstilbestrol	D004054	56-53-1	1	1
NYH10	Dioxins	D004147		1	1
NYH10	Doxorubicin	D004317	23214-92-8	1	1
NYH10	Dronabinol	D013759		1	1
NYH10	Enzyme Inhibitors	D004791		1	1
NYH10	epigallocatechin gallate	C045651	989-51-5	1	1
NYH10	erucylphospho-N,N,N-trimethylpropylammonium	C472787		1	1
NYH10	Ethanol	D000431	64-17-5	1	1
NYH10	Ethinyl Estradiol	D004997	57-63-6	1	1
NYH10	ethylene dichloride	C024565	107-06-2	1	1
NYH10	Folic Acid	D005492	59-30-3	1	1
NYH10	Graphite	D006108	7782-42-5	1	1
NYH10	Homocysteine	D006710	454-28-4	1	1
NYH10	Hydrogen Peroxide	D006861	7722-84-1	1	1
NYH10	ICG 001	C492448		1	1
NYH10	indole-3-carbinol	C016517	700-06-1	1	1
NYH10	Inulin	D007444	9005-80-5	1	1
NYH10	Irinotecan	D000077146		1	1
NYH10	Ivermectin	D007559	70288-86-7	1	1
NYH10	JP8 aviation fuel	C098607		1	1
NYH10	Ketone Bodies	D007657		1	1
NYH10	Leflunomide	D000077339	75706-12-6	1	1
NYH10	Methamphetamine	D008694	537-46-2	1	1
NYH10	Methionine	D008715	63-68-3	1	1
NYH10	Methoxychlor	D008731	72-43-5	1	1
NYH10	ML 7	C070571	109376-83-2	1	1
NYH10	nickel sulfate	C029938	7786-81-4	1	1
NYH10	NSC 689534	C558013		1	1
NYH10	Oxygen	D010100	7782-44-7	1	1
NYH10	Palm Oil	D000073878		1	1
NYH10	Petroleum	D010578		1	1
NYH10	Progesterone	D011374	57-83-0	1	1
NYH10	Propylthiouracil	D011441	51-52-5	1	1
NYH10	Resveratrol	D000077185		1	1
NYH10	Ribonucleotides	D012265		1	1
NYH10	Rotenone	D012402	83-79-4	1	1
NYH10	Selenium	D012643	7782-49-2	1	1
NYH10	Simvastatin	D019821	79902-63-9	1	1
NYH10	sodium arsenate	C009277		1	1
NYH10	sulindac sulfide	C025462	32004-67-4	1	1
NYH10	Sunitinib	D000077210		1	1
NYH10	T-2 Toxin	D013605	21259-20-1	1	1
NYH10	tamibarotene	C061133	94497-51-5	1	1
NYH10	Tamoxifen	D013629	10540-29-1	1	1
NYH10	Thapsigargin	D019284	67526-95-8	1	1
NYH10	titanium dioxide	C009495	13463-67-7	1	1
NYH10	Tretinoin	D014212	302-79-4	1	1
NYH10	Troglitazone	D000077288	97322-87-7	1	1
NYH10	trovafloxacin	C080163	146836-84-2	1	1
NYH10	Tunicamycin	D014415	11089-65-9	1	1
NYH10	vinclozolin	C025643	50471-44-8	1	1
NYH10	Vorinostat	D000077337		1	1
NYH10	Water Pollutants, Chemical	D014874		1	1
NYH10	Zinc	D015032	7440-66-6	1	1

## Sheet: CAPZB
Table S1. Drug sensitivity
# Input	Chemical Name	Chemical ID	CAS RN	Interaction Count	Organism Count
CAPZB	bisphenol A	C006780	1980-05-07	9	5
CAPZB	Benzo(a)pyrene	D001564	50-32-8	5	3
CAPZB	Tetrachlorodibenzodioxin	D013749	1746-01-6	5	3
CAPZB	Acetaminophen	D000082	103-90-2	4	2
CAPZB	ochratoxin A	C025589	303-47-9	3	1
CAPZB	Tobacco Smoke Pollution	D014028		3	1
CAPZB	bis(4-hydroxyphenyl)sulfone	C543008	1980-09-01	2	2
CAPZB	Clofibrate	D002994	637-07-0	2	1
CAPZB	Ethanol	D000431	64-17-5	2	2
CAPZB	Ethinyl Estradiol	D004997	57-63-6	2	1
CAPZB	Nanotubes, Carbon	D037742		2	1
CAPZB	sodium arsenite	C017947	13768-07-5	2	2
CAPZB	1-Methyl-4-phenyl-1,2,3,6-tetrahydropyridine	D015632	28289-54-5	1	1
CAPZB	2,2',4,4',5-brominated diphenyl ether	C477694		1	1
CAPZB	2,3,4,5-Tetrahydro-7,8-dihydroxy-1-phenyl-1H-3-benzazepine	D015647	67287-49-4	1	1
CAPZB	4-hydroxy-2-nonenal	C027576	29343-52-0	1	1
CAPZB	Aflatoxin B1	D016604	1162-65-8	1	1
CAPZB	aflatoxin B2	C029753	22040-96-6	1	1
CAPZB	Amitrole	D000640	61-82-5	1	1
CAPZB	Arsenic Trioxide	D000077237	1327-53-3	1	1
CAPZB	benzo(e)pyrene	C026487	192-97-2	1	1
CAPZB	bisphenol B	C492482		1	1
CAPZB	bisphenol F	C000611646		1	1
CAPZB	Cadmium Chloride	D019256	10108-64-2	1	1
CAPZB	Carbon Tetrachloride	D002251	56-23-5	1	1
CAPZB	Carcinogens	D002273		1	1
CAPZB	CGP 52608	C092451	87958-67-6	1	1
CAPZB	Choline	D002794	62-49-7	1	1
CAPZB	Cisplatin	D002945	15663-27-1	1	1
CAPZB	Cocaine	D003042	50-36-2	1	1
CAPZB	Crack Cocaine	D016578		1	1
CAPZB	cupric oxide	C030973	1317-38-0	1	1
CAPZB	cyanoginosin LR	C057862		1	1
CAPZB	Dextran Sulfate	D016264	9042-14-2	1	1
CAPZB	Dietary Fats	D004041		1	1
CAPZB	Dihydrotestosterone	D013196	521-18-6	1	1
CAPZB	Dioxins	D004147		1	1
CAPZB	Doxorubicin	D004317	23214-92-8	1	1
CAPZB	Enzyme Inhibitors	D004791		1	1
CAPZB	epoxiconazole	C109476		1	1
CAPZB	Estradiol	D004958	50-28-2	1	1
CAPZB	Fenthion	D005284	55-38-9	1	1
CAPZB	Flame Retardants	D005411		1	1
CAPZB	Fluorescein-5-isothiocyanate	D016650	3326-32-7	1	1
CAPZB	Folic Acid	D005492	59-30-3	1	1
CAPZB	Formaldehyde	D005557	50-00-0	1	1
CAPZB	Fulvestrant	D000077267	129453-61-8	1	1
CAPZB	hexabromocyclododecane	C089796	25637-99-4	1	1
CAPZB	ICG 001	C492448		1	1
CAPZB	Ionomycin	D015759	56092-81-0	1	1
CAPZB	Ivermectin	D007559	70288-86-7	1	1
CAPZB	jinfukang	C544151		1	1
CAPZB	Ketone Bodies	D007657		1	1
CAPZB	Mercury	D008628	7439-97-6	1	1
CAPZB	Methamphetamine	D008694	537-46-2	1	1
CAPZB	Methapyrilene	D008701	91-80-5	1	1
CAPZB	methidathion	C005828	950-37-8	1	1
CAPZB	Methimazole	D008713	60-56-0	1	1
CAPZB	Methionine	D008715	63-68-3	1	1
CAPZB	Methoxychlor	D008731	72-43-5	1	1
CAPZB	Methylcholanthrene	D008748	56-49-5	1	1
CAPZB	Methyl Methanesulfonate	D008741	66-27-3	1	1
CAPZB	Metribolone	D015741	965-93-5	1	1
CAPZB	nonylphenol	C025256	25154-52-3	1	1
CAPZB	perfluorooctanoic acid	C023036	335-67-1	1	1
CAPZB	Phenobarbital	D010634	1950-06-06	1	1
CAPZB	Propylthiouracil	D011441	51-52-5	1	1
CAPZB	quinocetone	C502851		1	1
CAPZB	Resveratrol	D000077185		1	1
CAPZB	Ribonucleotides	D012265		1	1
CAPZB	Selenium	D012643	7782-49-2	1	1
CAPZB	Sevoflurane	D000077149		1	1
CAPZB	SK&F 83959	C080703	80751-85-5	1	1
CAPZB	Smoke	D012906		1	1
CAPZB	Temozolomide	D000077204	85622-93-1	1	1
CAPZB	Tetradecanoylphorbol Acetate	D013755	16561-29-8	1	1
CAPZB	Thapsigargin	D019284	67526-95-8	1	1
CAPZB	Thioacetamide	D013853	62-55-5	1	1
CAPZB	Tretinoin	D014212	302-79-4	1	1
CAPZB	triphenyl phosphate	C005445	115-86-6	1	1
CAPZB	triptonide	C084079	38647-11-9	1	1
CAPZB	Valproic Acid	D014635	99-66-1	1	1
CAPZB	Vitamin E	D014810	1406-18-4	1	1

## Sheet: SLC3A2
Table S1. Drug sensitivity
# Input	Chemical Name	Chemical ID	CAS RN	Interaction Count	Organism Count
SLC3A2	Tetrachlorodibenzodioxin	D013749	1746-01-6	20	4
SLC3A2	bisphenol A	C006780	1980-05-07	12	2
SLC3A2	Benzo(a)pyrene	D001564	50-32-8	10	3
SLC3A2	Cyclosporine	D016572	59865-13-3	10	3
SLC3A2	Vehicle Emissions	D001335		9	2
SLC3A2	Acetaminophen	D000082	103-90-2	7	3
SLC3A2	Estradiol	D004958	50-28-2	7	2
SLC3A2	Glutamic Acid	D018698	56-86-0	6	1
SLC3A2	Tobacco Smoke Pollution	D014028		6	1
SLC3A2	Valproic Acid	D014635	99-66-1	6	1
SLC3A2	Bilirubin	D001663	635-65-4	5	1
SLC3A2	Cystine	D003553	56-89-3	5	2
SLC3A2	Ethinyl Estradiol	D004997	57-63-6	5	4
SLC3A2	Ozone	D010126	10028-15-6	5	2
SLC3A2	4-(5-benzo(1,3)dioxol-5-yl-4-pyridin-2-yl-1H-imidazol-2-yl)benzamide	C459179		4	1
SLC3A2	Amino Acids, Peptides, and Proteins	D000602		4	2
SLC3A2	Carbon Tetrachloride	D002251	56-23-5	4	2
SLC3A2	Cisplatin	D002945	15663-27-1	4	1
SLC3A2	Cuprizone	D003471	370-81-0	4	2
SLC3A2	dorsomorphin	C516138		4	1
SLC3A2	Genistein	D019833	446-72-0	4	1
SLC3A2	Indomethacin	D007213	53-86-1	4	2
SLC3A2	Paraquat	D010269	4685-14-7	4	2
SLC3A2	Particulate Matter	D052638		4	1
SLC3A2	perfluorooctane sulfonic acid	C076994	1763-23-1	4	2
SLC3A2	pirinixic acid	C006253	50892-23-4	4	2
SLC3A2	Thapsigargin	D019284	67526-95-8	4	2
SLC3A2	1-Methyl-4-phenylpyridinium	D015655	48134-75-4	3	3
SLC3A2	2-methyl-2H-pyrazole-3-carboxylic acid (2-methyl-4-o-tolylazophenyl)amide	C511621		3	1
SLC3A2	Aflatoxin B1	D016604	1162-65-8	3	2
SLC3A2	bisphenol F	C000611646		3	2
SLC3A2	Cadmium Chloride	D019256	10108-64-2	3	2
SLC3A2	Cannabidiol	D002185	13956-29-1	3	2
SLC3A2	cobaltous chloride	C018021	7646-79-9	3	2
SLC3A2	Dronabinol	D013759		3	2
SLC3A2	Folic Acid	D005492	59-30-3	3	1
SLC3A2	Gasoline	D005742		3	1
SLC3A2	Ionomycin	D015759	56092-81-0	3	2
SLC3A2	perfluorooctanoic acid	C023036	335-67-1	3	2
SLC3A2	Phenobarbital	D010634	1950-06-06	3	2
SLC3A2	Polycyclic Aromatic Hydrocarbons	D011084		3	1
SLC3A2	Rotenone	D012402	83-79-4	3	3
SLC3A2	Tetradecanoylphorbol Acetate	D013755	16561-29-8	3	2
SLC3A2	Trichloroethylene	D014241	1979-01-06	3	2
SLC3A2	Tunicamycin	D014415	11089-65-9	3	1
SLC3A2	1-(2-trifluoromethoxyphenyl)-2-nitroethanone	C576882		2	2
SLC3A2	2,2',4,4'-tetrabromodiphenyl ether	C511295		2	2
SLC3A2	Acrolein	D000171	107-02-8	2	1
SLC3A2	Acrylamide	D020106	1979-06-01	2	2
SLC3A2	Air Pollutants	D000393		2	1
SLC3A2	alpha-pinene	C005451	80-56-8	2	1
SLC3A2	Apigenin	D047310	520-36-5	2	1
SLC3A2	Arsenic	D001151	7440-38-2	2	1
SLC3A2	Bosentan	D000077300	147536-97-8	2	1
SLC3A2	Cadmium	D002104	7440-43-9	2	1
SLC3A2	Chlorodiphenyl (54% Chlorine)	D020111	11097-69-1	2	2
SLC3A2	Chlorpyrifos	D004390	2921-88-2	2	1
SLC3A2	Choline	D002794	62-49-7	2	1
SLC3A2	Curcumin	D003474	458-37-7	2	2
SLC3A2	Dexamethasone	D003907	1950-02-02	2	1
SLC3A2	Dibutyl Phthalate	D003993	84-74-2	2	1
SLC3A2	Dietary Fats	D004041		2	1
SLC3A2	Diethylhexyl Phthalate	D004051	117-81-7	2	1
SLC3A2	Diethylnitrosamine	D004052	55-18-5	2	2
SLC3A2	Diuron	D004237	330-54-1	2	2
SLC3A2	entinostat	C118739		2	1
SLC3A2	Estrogens	D004967		2	1
SLC3A2	Ethanol	D000431	64-17-5	2	2
SLC3A2	Fenofibrate	D011345	49562-28-9	2	2
SLC3A2	Fluorouracil	D005472	51-21-8	2	1
SLC3A2	Flutamide	D005485	13311-84-7	2	1
SLC3A2	Glutathione	D005978	70-18-8	2	1
SLC3A2	Hydrochloric Acid	D006851	7647-01-0	2	1
SLC3A2	Leflunomide	D000077339	75706-12-6	2	2
SLC3A2	mercuric bromide	C042720	7789-47-1	2	1
SLC3A2	Mercuric Chloride	D008627	7487-94-7	2	1
SLC3A2	methacrylaldehyde	C039175	78-85-3	2	1
SLC3A2	Methionine	D008715	63-68-3	2	1
SLC3A2	monomethylarsonous acid	C406082		2	1
SLC3A2	motexafin gadolinium	C437683		2	1
SLC3A2	Nanotubes, Carbon	D037742		2	1
SLC3A2	Oxygen	D010100	7782-44-7	2	2
SLC3A2	Palm Oil	D000073878		2	1
SLC3A2	p-Chloromercuribenzoic Acid	D020245	59-85-8	2	1
SLC3A2	Phenylmercuric Acetate	D010662	62-38-4	2	1
SLC3A2	Rosiglitazone	D000077154		2	2
SLC3A2	Sodium Fluoride	D012969	7681-49-4	2	1
SLC3A2	systhane	C446685		2	1
SLC3A2	Thioacetamide	D013853	62-55-5	2	1
SLC3A2	Troglitazone	D000077288	97322-87-7	2	2
SLC3A2	Zidovudine	D015215	30516-87-1	2	1
SLC3A2	Zinc Acetate	D019345	5970-45-6	2	1
SLC3A2	Zoledronic Acid	D000077211		2	1
SLC3A2	1,2-Dimethylhydrazine	D019813	540-73-8	1	1
SLC3A2	1-Butanol	D020001	71-36-3	1	1
SLC3A2	1-Methyl-3-isobutylxanthine	D015056	28822-58-4	1	1
SLC3A2	1-methylanthracene	C051246	610-48-0	1	1
SLC3A2	1-Naphthylisothiocyanate	D015058	551-06-4	1	1
SLC3A2	2,2',4,4',5-brominated diphenyl ether	C477694		1	1
SLC3A2	2',3,3',4',5-pentachloro-4-hydroxybiphenyl	C111118		1	1
SLC3A2	2,3',4,4',5-pentachlorobiphenyl	C070055		1	1
SLC3A2	2,4-dinitrotoluene	C016403	121-14-2	1	1
SLC3A2	2,5,2',5'-tetrachlorobiphenyl	C009407	35693-99-3	1	1
SLC3A2	2,6-dinitrotoluene	C023514	606-20-2	1	1
SLC3A2	2-tert-butylhydroquinone	C018855	1948-33-0	1	1
SLC3A2	3,4,5,3',4'-pentachlorobiphenyl	C023035	57465-28-8	1	1
SLC3A2	4-(4-((5-(4,5-dimethyl-2-nitrophenyl)-2-furanyl)methylene)-4,5-dihydro-3-methyl-5-oxo-1H-pyrazol-1-yl)benzoic acid	C584509		1	1
SLC3A2	4,4'-diaminodiphenylmethane	C009505	101-77-9	1	1
SLC3A2	4,4'-hexafluorisopropylidene diphenol	C583074		1	1
SLC3A2	(4-amino-1,4-dihydro-3-(2-pyridyl)-5-thioxo-1,2,4-triazole)copper(II)	C517041		1	1
SLC3A2	4-amino-2,6-dinitrotoluene	C035207	19406-51-0	1	1
SLC3A2	4-chloro-N-((4-(1,1-dimethylethyl)phenyl)methyl)-3-ethyl-1-methyl-1H-pyrazole-5-carboxamide	C429623	119168-77-3	1	1
SLC3A2	8-Bromo Cyclic Adenosine Monophosphate	D015124	23583-48-4	1	1
SLC3A2	abrine	C496492		1	1
SLC3A2	acetamide	C030686	60-35-5	1	1
SLC3A2	Aerosols	D000336		1	1
SLC3A2	afimoxifene	C016601	68392-35-8	1	1
SLC3A2	AGN 194204	C430898		1	1
SLC3A2	alpha-Chlorohydrin	D000517	96-24-2	1	1
SLC3A2	Amiodarone	D000638	1951-25-3	1	1
SLC3A2	andrographolide	C030419	5508-58-7	1	1
SLC3A2	Antimycin A	D000968	642-15-9	1	1
SLC3A2	aristolochic acid I	C000228	313-67-7	1	1
SLC3A2	Arsenic Trioxide	D000077237	1327-53-3	1	1
SLC3A2	arsenite	C015001	15502-74-6	1	1
SLC3A2	Asbestos, Crocidolite	D017638	12001-28-4	1	1
SLC3A2	Asbestos, Serpentine	D017632		1	1
SLC3A2	Atrazine	D001280	1912-24-9	1	1
SLC3A2	Azathioprine	D001379	446-86-6	1	1
SLC3A2	azoxystrobin	C087670	131860-33-8	1	1
SLC3A2	bardoxolone methyl	C445068		1	1
SLC3A2	beauvericin	C004456	26048-05-5	1	1
SLC3A2	benz(a)anthracene	C030935	56-55-3	1	1
SLC3A2	Benztropine	D001590	86-13-5	1	1
SLC3A2	beta-Naphthoflavone	D019324	6051-87-2	1	1
SLC3A2	bicalutamide	C053541		1	1
SLC3A2	bis(4-hydroxyphenyl)sulfone	C543008	1980-09-01	1	1
SLC3A2	bisphenol B	C492482		1	1
SLC3A2	boron nitride	C017282		1	1
SLC3A2	Carbamazepine	D002220	298-46-4	1	1
SLC3A2	Carmustine	D002330	154-93-8	1	1
SLC3A2	CC-8490	C495817		1	1
SLC3A2	celastrol	C050414		1	1
SLC3A2	Celecoxib	D000068579		1	1
SLC3A2	Cellulose	D002482	9004-34-6	1	1
SLC3A2	chloroacetaldehyde	C004656	107-20-0	1	1
SLC3A2	Chlorpromazine	D002746	50-53-3	1	1
SLC3A2	chrysene	C031180	218-01-9	1	1
SLC3A2	Cidofovir	D000077404	113852-37-2	1	1
SLC3A2	Clodronic Acid	D004002	10596-23-3	1	1
SLC3A2	Clofibrate	D002994	637-07-0	1	1
SLC3A2	Clofibric Acid	D002995	882-09-7	1	1
SLC3A2	Clozapine	D003024	5786-21-0	1	1
SLC3A2	Coal Ash	D060729		1	1
SLC3A2	Colforsin	D005576	138605-00-2	1	1
SLC3A2	Copper	D003300	7440-50-8	1	1
SLC3A2	Copper Sulfate	D019327	7758-98-7	1	1
SLC3A2	Cosmetics	D003358		1	1
SLC3A2	Cycloheximide	D003513	66-81-9	1	1
SLC3A2	Cyclophosphamide	D003520	50-18-0	1	1
SLC3A2	Dactinomycin	D003609	50-76-0	1	1
SLC3A2	decamethrin	C017180	52820-00-5	1	1
SLC3A2	Decitabine	D000077209	2353-33-5	1	1
SLC3A2	deguelin	C107676	522-17-8	1	1
SLC3A2	diethyl maleate	C014476	141-05-9	1	1
SLC3A2	Diethylstilbestrol	D004054	56-53-1	1	1
SLC3A2	dimethylarsinous acid	C472511		1	1
SLC3A2	Drugs, Chinese Herbal	D004365		1	1
SLC3A2	Endosulfan	D004726	115-29-7	1	1
SLC3A2	enniatins	C100264		1	1
SLC3A2	Environmental Pollutants	D004785		1	1
SLC3A2	Enzyme Inhibitors	D004791		1	1
SLC3A2	epoxiconazole	C109476		1	1
SLC3A2	Ethyl Methanesulfonate	D005020	62-50-0	1	1
SLC3A2	fenpyroximate	C415144	134098-61-6	1	1
SLC3A2	Fenretinide	D017313	65646-68-6	1	1
SLC3A2	fipronil	C082360	120068-37-3	1	1
SLC3A2	Flame Retardants	D005411		1	1
SLC3A2	fluoranthene	C007738	206-44-0	1	1
SLC3A2	Formaldehyde	D005557	50-00-0	1	1
SLC3A2	Fulvestrant	D000077267	129453-61-8	1	1
SLC3A2	gamma-Linolenic Acid	D017965		1	1
SLC3A2	gedunin	C106014	2753-30-2	1	1
SLC3A2	geissoschizine methylether	C110832		1	1
SLC3A2	Gentamicins	D005839		1	1
SLC3A2	gossypol acetic acid	C028178	12542-36-8	1	1
SLC3A2	GSK-J4	C000593030		1	1
SLC3A2	Heptachlor Epoxide	D006534	1024-57-3	1	1
SLC3A2	hexabromocyclododecane	C089796	25637-99-4	1	1
SLC3A2	Hexachlorocyclohexane	D001556		1	1
SLC3A2	hirsuteine	C063774	18904-54-6	1	1
SLC3A2	hirsutine	C038369	7729-23-9	1	1
SLC3A2	Hydralazine	D006830	86-54-4	1	1
SLC3A2	Hydrogen Peroxide	D006861	7722-84-1	1	1
SLC3A2	Ibuprofen	D007052	15687-27-1	1	1
SLC3A2	ICG 001	C492448		1	1
SLC3A2	Ifosfamide	D007069	3778-73-2	1	1
SLC3A2	Ivermectin	D007559	70288-86-7	1	1
SLC3A2	jinfukang	C544151		1	1
SLC3A2	(+)-JQ1 compound	C561695		1	1
SLC3A2	K 7174	C410337		1	1
SLC3A2	Lamivudine	D019259	134678-17-4	1	1
SLC3A2	lead acetate	C008261	301-04-2	1	1
SLC3A2	Leucine	D007930	61-90-5	1	1
SLC3A2	Lipopolysaccharides	D008070		1	1
SLC3A2	Lithium Chloride	D018021	7447-41-8	1	1
SLC3A2	Mercaptoethanol	D008623	60-24-2	1	1
SLC3A2	Mercury	D008628	7439-97-6	1	1
SLC3A2	Metformin	D008687	657-24-9	1	1
SLC3A2	Methamphetamine	D008694	537-46-2	1	1
SLC3A2	Methapyrilene	D008701	91-80-5	1	1
SLC3A2	Methotrexate	D008727	1959-05-02	1	1
SLC3A2	methyleugenol	C005223	93-15-2	1	1
SLC3A2	methylmercuric chloride	C004925	115-09-3	1	1
SLC3A2	Methyl Methanesulfonate	D008741	66-27-3	1	1
SLC3A2	methylparaben	C015358	99-76-3	1	1
SLC3A2	Naphthoquinones	D009285		1	1
SLC3A2	n-butoxyethanol	C017096	111-76-2	1	1
SLC3A2	nefazodone	C051752	83366-66-9	1	1
SLC3A2	nimesulide	C012655	51803-78-2	1	1
SLC3A2	N-Nitrosopyrrolidine	D009242	930-55-2	1	1
SLC3A2	NSC305787	C570896		1	1
SLC3A2	NSC668394	C570897		1	1
SLC3A2	NSC 689534	C558013		1	1
SLC3A2	PCI 5002	C568608		1	1
SLC3A2	Pectins	D010368		1	1
SLC3A2	pentabromodiphenyl ether	C086401	32534-81-9	1	1
SLC3A2	Pentachlorophenol	D010416	87-86-5	1	1
SLC3A2	perfluoro-n-nonanoic acid	C101816	375-95-1	1	1
SLC3A2	phorone	C018637	504-20-1	1	1
SLC3A2	Phosgene	D010705	75-44-5	1	1
SLC3A2	Phthalic Acids	D010795		1	1
SLC3A2	Phytoestrogens	D048789		1	1
SLC3A2	Piperonyl Butoxide	D010882	1951-03-06	1	1
SLC3A2	Piroxicam	D010894	36322-90-4	1	1
SLC3A2	Plant Extracts	D010936		1	1
SLC3A2	Plasticizers	D010968		1	1
SLC3A2	Pregnenolone Carbonitrile	D011285	1434-54-4	1	1
SLC3A2	procyanidin B1	C479579	20315-25-7	1	1
SLC3A2	Proton Pump Inhibitors	D054328		1	1
SLC3A2	pyrachlostrobin	C513428		1	1
SLC3A2	pyrrolidine dithiocarbamic acid	C020972	25769-03-3	1	1
SLC3A2	Quercetin	D011794	117-39-5	1	1
SLC3A2	quinocetone	C502851		1	1
SLC3A2	Raloxifene Hydrochloride	D020849		1	1
SLC3A2	Resveratrol	D000077185		1	1
SLC3A2	Ribonucleotides	D012265		1	1
SLC3A2	Roscovitine	D000077546		1	1
SLC3A2	S-(1,1,2,2-tetrafluoroethyl)cysteine	C064116	94840-66-1	1	1
SLC3A2	S-(1,2-dichlorovinyl)cysteine	C039961	627-72-5	1	1
SLC3A2	schizandrin B	C015499		1	1
SLC3A2	Selenium	D012643	7782-49-2	1	1
SLC3A2	Sevoflurane	D000077149		1	1
SLC3A2	Silicon Dioxide	D012822	7631-86-9	1	1
SLC3A2	Silver	D012834	7440-22-4	1	1
SLC3A2	Smoke	D012906		1	1
SLC3A2	sodium arsenite	C017947	13768-07-5	1	1
SLC3A2	sodium bichromate	C016104	10588-01-9	1	1
SLC3A2	Soot	D053260		1	1
SLC3A2	Sulfasalazine	D012460	599-79-1	1	1
SLC3A2	sulforaphane	C016766		1	1
SLC3A2	Sulindac	D013467	38194-50-2	1	1
SLC3A2	sulindac sulfide	C025462	32004-67-4	1	1
SLC3A2	Sunitinib	D000077210		1	1
SLC3A2	tallow	C013698	61789-97-7	1	1
SLC3A2	Tamoxifen	D013629	10540-29-1	1	1
SLC3A2	Temozolomide	D000077204	85622-93-1	1	1
SLC3A2	Tetrachloroethylene	D013750	127-18-4	1	1
SLC3A2	thifluzamide	C494892		1	1
SLC3A2	Thioguanine	D013866	154-42-7	1	1
SLC3A2	titanium dioxide	C009495	13463-67-7	1	1
SLC3A2	triadimefon	C032910	43121-43-3	1	1
SLC3A2	triptonide	C084079	38647-11-9	1	1
SLC3A2	tris(1,3-dichloro-2-propyl)phosphate	C016805	13674-87-8	1	1
SLC3A2	Tungsten Compounds	D017973		1	1
SLC3A2	valdecoxib	C406224		1	1
SLC3A2	vinclozolin	C025643	50471-44-8	1	1
SLC3A2	Volatile Organic Compounds	D055549		1	1
SLC3A2	Yi-Gan San	C524644		1	1
SLC3A2	Zearalenone	D015025	17924-92-4	1	1
SLC3A2	Zinc	D015032	7440-66-6	1	1

## Sheet: PDLIM1
Table S1. Drug sensitivity
# Input	Chemical Name	Chemical ID	CAS RN	Interaction Count	Organism Count
PDLIM1	4-(5-benzo(1,3)dioxol-5-yl-4-pyridin-2-yl-1H-imidazol-2-yl)benzamide	C459179		8	1
PDLIM1	dorsomorphin	C516138		8	1
PDLIM1	Valproic Acid	D014635	99-66-1	8	2
PDLIM1	bisphenol A	C006780	1980-05-07	7	3
PDLIM1	Tetrachlorodibenzodioxin	D013749	1746-01-6	7	2
PDLIM1	oxidized-L-alpha-1-palmitoyl-2-arachidonoyl-sn-glycero-3-phosphorylcholine	C472349		5	1
PDLIM1	Particulate Matter	D052638		5	2
PDLIM1	Benzo(a)pyrene	D001564	50-32-8	4	2
PDLIM1	Carbon Tetrachloride	D002251	56-23-5	4	2
PDLIM1	Cisplatin	D002945	15663-27-1	4	1
PDLIM1	Dexamethasone	D003907	1950-02-02	4	1
PDLIM1	Ethinyl Estradiol	D004997	57-63-6	4	2
PDLIM1	Tobacco Smoke Pollution	D014028		4	1
PDLIM1	1-Methyl-3-isobutylxanthine	D015056	28822-58-4	3	1
PDLIM1	Acetaminophen	D000082	103-90-2	3	3
PDLIM1	bis(4-hydroxyphenyl)sulfone	C543008	1980-09-01	3	2
PDLIM1	Coumestrol	D003375	479-13-0	3	1
PDLIM1	Indomethacin	D007213	53-86-1	3	1
PDLIM1	methylmercuric chloride	C004925	115-09-3	3	1
PDLIM1	Progesterone	D011374	57-83-0	3	2
PDLIM1	S-(1,2-dichlorovinyl)cysteine	C039961	627-72-5	3	1
PDLIM1	trichostatin A	C012589	58880-19-6	3	1
PDLIM1	Vehicle Emissions	D001335		3	1
PDLIM1	Aerosols	D000336		2	1
PDLIM1	belinostat	C487081		2	1
PDLIM1	bisphenol F	C000611646		2	1
PDLIM1	Cadmium Chloride	D019256	10108-64-2	2	2
PDLIM1	Cyclosporine	D016572	59865-13-3	2	1
PDLIM1	Dibutyl Phthalate	D003993	84-74-2	2	1
PDLIM1	entinostat	C118739		2	1
PDLIM1	Ibuprofen	D007052	15687-27-1	2	2
PDLIM1	JP8 aviation fuel	C098607		2	1
PDLIM1	Lipopolysaccharides	D008070		2	1
PDLIM1	mercuric bromide	C042720	7789-47-1	2	1
PDLIM1	Panobinostat	D000077767		2	1
PDLIM1	Phenylmercuric Acetate	D010662	62-38-4	2	1
PDLIM1	Thioacetamide	D013853	62-55-5	2	2
PDLIM1	Tretinoin	D014212	302-79-4	2	2
PDLIM1	vinclozolin	C025643	50471-44-8	2	1
PDLIM1	1,2-Dimethylhydrazine	D019813	540-73-8	1	1
PDLIM1	1-(2-trifluoromethoxyphenyl)-2-nitroethanone	C576882		1	1
PDLIM1	1-Naphthylisothiocyanate	D015058	551-06-4	1	1
PDLIM1	2,3,4,5-Tetrahydro-7,8-dihydroxy-1-phenyl-1H-3-benzazepine	D015647	67287-49-4	1	1
PDLIM1	2,3-bis(3'-hydroxybenzyl)butyrolactone	C029497	76543-15-2	1	1
PDLIM1	2,6-dinitrotoluene	C023514	606-20-2	1	1
PDLIM1	2-chloro-N-(4-chlorobiphenyl-2-yl)nicotinamide	C550088		1	1
PDLIM1	4-(4-((5-(4,5-dimethyl-2-nitrophenyl)-2-furanyl)methylene)-4,5-dihydro-3-methyl-5-oxo-1H-pyrazol-1-yl)benzoic acid	C584509		1	1
PDLIM1	4,4'-hexafluorisopropylidene diphenol	C583074		1	1
PDLIM1	acetamide	C030686	60-35-5	1	1
PDLIM1	adefovir dipivoxil	C106812	142340-99-6	1	1
PDLIM1	Aflatoxin B1	D016604	1162-65-8	1	1
PDLIM1	Air Pollutants	D000393		1	1
PDLIM1	Ammonium Chloride	D000643	12125-02-9	1	1
PDLIM1	aristolochic acid I	C000228	313-67-7	1	1
PDLIM1	Arsenic	D001151	7440-38-2	1	1
PDLIM1	Atrazine	D001280	1912-24-9	1	1
PDLIM1	azoxystrobin	C087670	131860-33-8	1	1
PDLIM1	bisphenol B	C492482		1	1
PDLIM1	Bleomycin	D001761	11056-06-7	1	1
PDLIM1	Buspirone	D002065	36505-84-7	1	1
PDLIM1	Butyrates	D002087		1	1
PDLIM1	Cadmium	D002104	7440-43-9	1	1
PDLIM1	Caffeine	D002110	1958-08-02	1	1
PDLIM1	Cantharidin	D002193	56-25-7	1	1
PDLIM1	Cellulose	D002482	9004-34-6	1	1
PDLIM1	Chlorine	D002713	7782-50-5	1	1
PDLIM1	chloroacetaldehyde	C004656	107-20-0	1	1
PDLIM1	Chlorpyrifos	D004390	2921-88-2	1	1
PDLIM1	Cidofovir	D000077404	113852-37-2	1	1
PDLIM1	Clodronic Acid	D004002	10596-23-3	1	1
PDLIM1	cobaltous chloride	C018021	7646-79-9	1	1
PDLIM1	Copper	D003300	7440-50-8	1	1
PDLIM1	Corn Oil	D003314	8001-30-7	1	1
PDLIM1	coumarin	C030123	91-64-5	1	1
PDLIM1	decamethrin	C017180	52820-00-5	1	1
PDLIM1	Decitabine	D000077209	2353-33-5	1	1
PDLIM1	deoxynivalenol	C007262	51481-10-8	1	1
PDLIM1	Dietary Fats	D004041		1	1
PDLIM1	Diethylhexyl Phthalate	D004051	117-81-7	1	1
PDLIM1	Diethylnitrosamine	D004052	55-18-5	1	1
PDLIM1	Dioxins	D004147		1	1
PDLIM1	Diuron	D004237	330-54-1	1	1
PDLIM1	Doxorubicin	D004317	23214-92-8	1	1
PDLIM1	Environmental Pollutants	D004785		1	1
PDLIM1	Enzyme Inhibitors	D004791		1	1
PDLIM1	Estradiol	D004958	50-28-2	1	1
PDLIM1	Ethanol	D000431	64-17-5	1	1
PDLIM1	Ethyl Methanesulfonate	D005020	62-50-0	1	1
PDLIM1	Fenofibrate	D011345	49562-28-9	1	1
PDLIM1	Fenretinide	D017313	65646-68-6	1	1
PDLIM1	folpet	C005020	133-07-3	1	1
PDLIM1	Fulvestrant	D000077267	129453-61-8	1	1
PDLIM1	fumonisin B1	C056933	116355-83-0	1	1
PDLIM1	gamma-Linolenic Acid	D017965		1	1
PDLIM1	Hexachlorocyclohexane	D001556		1	1
PDLIM1	imidacloprid	C082359	105827-78-9	1	1
PDLIM1	Ivermectin	D007559	70288-86-7	1	1
PDLIM1	jinfukang	C544151		1	1
PDLIM1	Ketone Bodies	D007657		1	1
PDLIM1	lead acetate	C008261	301-04-2	1	1
PDLIM1	Metformin	D008687	657-24-9	1	1
PDLIM1	nefazodone	C051752	83366-66-9	1	1
PDLIM1	nimesulide	C012655	51803-78-2	1	1
PDLIM1	N-nitrosomorpholine	C002741	59-89-2	1	1
PDLIM1	nonylphenol	C025256	25154-52-3	1	1
PDLIM1	O,O-diethyl O-3,5,6-trichloro-2-pyridyl phosphate	C009618	5598-15-2	1	1
PDLIM1	Oxaliplatin	D000077150		1	1
PDLIM1	Oxygen	D010100	7782-44-7	1	1
PDLIM1	Ozone	D010126	10028-15-6	1	1
PDLIM1	Palm Oil	D000073878		1	1
PDLIM1	Paraquat	D010269	4685-14-7	1	1
PDLIM1	pentabromodiphenyl ether	C086401	32534-81-9	1	1
PDLIM1	perfluorooctane sulfonic acid	C076994	1763-23-1	1	1
PDLIM1	perfluorooctanoic acid	C023036	335-67-1	1	1
PDLIM1	Phenformin	D010629	114-86-3	1	1
PDLIM1	Phenobarbital	D010634	1950-06-06	1	1
PDLIM1	pirinixic acid	C006253	50892-23-4	1	1
PDLIM1	Prednisolone	D011239	50-24-8	1	1
PDLIM1	propiconazole	C045950	60207-90-1	1	1
PDLIM1	Propylthiouracil	D011441	51-52-5	1	1
PDLIM1	pyrachlostrobin	C513428		1	1
PDLIM1	Resveratrol	D000077185		1	1
PDLIM1	Rosiglitazone	D000077154		1	1
PDLIM1	schizandrin B	C015499		1	1
PDLIM1	sodium arsenate	C009277		1	1
PDLIM1	sodium arsenite	C017947	13768-07-5	1	1
PDLIM1	Soman	D012999	96-64-0	1	1
PDLIM1	sulforaphane	C016766		1	1
PDLIM1	Sunitinib	D000077210		1	1
PDLIM1	T-2 Toxin	D013605	21259-20-1	1	1
PDLIM1	Tamoxifen	D013629	10540-29-1	1	1
PDLIM1	Temozolomide	D000077204	85622-93-1	1	1
PDLIM1	Thiabendazole	D013827	148-79-8	1	1
PDLIM1	Topotecan	D019772	123948-87-8	1	1
PDLIM1	triptolide	C001899	38748-32-2	1	1
PDLIM1	Troglitazone	D000077288	97322-87-7	1	1
PDLIM1	trovafloxacin	C080163	146836-84-2	1	1
PDLIM1	ursodoxicoltaurine	C031655		1	1
PDLIM1	Vancomycin	D014640	1404-90-6	1	1
PDLIM1	vinylidene chloride	C029297	75-35-4	1	1
PDLIM1	Zinc	D015032	7440-66-6	1	1

## Sheet: overlap
Number	Chemical Name	Chemical ID	CAS RN
1	Tetrachlorodibenzodioxin	D013749	1746-01-6
2	bisphenol A	C006780	1980-05-07
3	Estradiol	D004958	50-28-2
4	Valproic Acid	D014635	99-66-1
5	Ivermectin	D007559	70288-86-7
6	sodium arsenite	C017947	13768-07-5
7	bisphenol F	C000611646
8	bisphenol B	C492482
9	Thioacetamide	D013853	62-55-5
10	Resveratrol	D000077185
11	Benzo(a)pyrene	D001564	50-32-8
12	Ethinyl Estradiol	D004997	57-63-6
13	Cisplatin	D002945	15663-27-1
14	Aflatoxin B1	D016604	1162-65-8
15	Acetaminophen	D000082	103-90-2
